# Supplementary material for: A novel integrated approach to predicting cancer immunotherapy efficacy
Source: Oncogene. 2023 Apr 26;42(23):1913–25. doi: 10.1038/s41388-023-02670-1 (PMC10244162; doi:10.1038/s41388-023-02670-1)
Supplement: Supplementary file 2 — Supplementary Table1 [file 41388_2023_2670_MOESM2_ESM.xlsx]

## Sheet: Sheet1
Table S1. Progenitor and terminally exhausted signatures. Related to Figure 2 and 5.
Signature:	Progenitor Exhausted CD8	Terminally Exhausted CD8
Source:	Sade-Feldman et al. 2018
Genes:	IL7R	NKG7
	GPR183	RAC2
	LMNA	CLIC1
	NR4A3	GZMA
	TCF7	PRF1
	MGAT4A	APOBEC3C
	CD55	RHOA
	AIM1	CCL4
	PER1	COTL1
	FOSL2	PSME2
	EGR1	HLA-DPA1
	TSPYL2	HMGN2
	YPEL5	LSP1
	CSRNP1	PSMB9
	REL	LCK
	SKIL	SRP14
	PIK3R1	ARPC3
	FOXP1	ARPC1B
	RGCC	TPI1
	PFKFB3	APOBEC3G
	MYADM	HLA-DPB1
	ZFP36L2	LDHB
	USP36	ATP5G2
	TC2N	MYL12B
	FAM177A1	PSMB8
	BTG2	PSMA7
	TSC22D2	HLA-DRB1
	FAM65B	SUB1
	STAT4	ARPC4
	RGPD5	CTSW
	NEU1	SUMO2
	IFRD1	TAP1
	PDE4B	GZMB
	NR4A1	RARRES3
		CAP1
		UCP2
		PPIB
		RAN
		CHCHD2
		PARK7
		HCST
		GABARAP
		HLA-DRA
		SOD1
		CAPZB
		S100A4
		RNASEK
		PPP1CA
		PKM
		IFI16
		ACTR3
		ITM2A
		SLC25A5
		PGAM1
		ANXA6
		CD27
		ATP5B
		LYST
		PSMB10
		MIF
		LY6E
		ANKRD10
		CTSD
		UBE2L6
		EDF1
		NONO
		TIGIT
		FKBP1A
		IL2RB
		HMGN1
		ATP5L
		GZMH
		STAT1
		GPI
		LCP2
		GBP2
		ARL6IP5
		CCL4L1
		PRDM1
		OST4
		PDCD1
		HINT1
		HNRNPF
		GBP5
		COX7C
		ARPC5
		GIMAP4
		XRCC6
		C17orf62
		PRR13
		HLA-DRB5
		WDR1
		ARL6IP1
		ISG15
		ATP5A1
		EWSR1
		COPE
		HAVCR2
		EIF3H
		ANXA5
		C11orf58
		IFI6
		SIRPG
		CALM3
		SHISA5
		DENND2D
		MAP4K1
		BUB3
		IKZF3
		SNRPB
		EID1
		PSMB1
		PTPN6
		NDUFA13
		SSR4
		COX8A
		PTPN7
		MAT2B
		PSTPIP1
		GSTP1
		PSMB3
		IRF9
		TRAF3IP3
		GIMAP7
		PSMA2
		SASH3
		CD164
		ETNK1
		S100A11
		KLRD1
		MOB1A
		SH2D1A
		UBE2V1
		SH3KBP1
		ATP5G3
		PSMA5
		MT2A
		LAT
		IFNG
		RAB27A
		COX5A
		DDOST
		PSMB4
		SRP9
		BRK1
		TNFRSF1B
		EIF4H
		GMFG
		ANXA2
		TCEB2
		RBPJ
		COX6A1
		UBXN1
		PSMD8
		CD63
		ATP6V0E1
		NDUFB8
		CTSC
		SNRPD2
		ATP5C1
		PRELID1
		COX7A2
		PSMA6
		ECH1
		U2AF1
		HMGB2
		FAM49B
		CD38
		TSPO
		IDH2
		CASP4
		CCL3
		TRMT112
		SURF4
		PSMA1
		YWHAE
		LASP1
		PYHIN1
		ANAPC16
		TUBB
		CSNK2B
		PRKAR1A
		SLAMF7
		GNG5
		PRDX1
		RQCD1
		CCNDBP1
		INPP4B
		CDK2AP2
		CBX3
		RPN1
		SPCS1
		PSMA3
		SIT1
		XRCC5
		EIF3C
		CXCR6
		COX6C
		M6PR
		ANP32E
