# Supplementary material for: A novel integrated approach to predicting cancer immunotherapy efficacy
Source: Oncogene. 2023 Apr 26;42(23):1913–25. doi: 10.1038/s41388-023-02670-1 (PMC10244162; doi:10.1038/s41388-023-02670-1)
Supplement: Supplementary file 3 — Supplementary Table2 [file 41388_2023_2670_MOESM3_ESM.xlsx]

## Sheet: Sheet1
Table S2. Five cases of principal component analysis for tumor-microenvironmental features.
Cases	TAMS	CD4-effector	Cytolytic activity	CD8-Tex	meta-HLA
features	Macrophages	CD4+ T-cells	CD8+ T-cells	Exhausted CD8+ T cells	HLA-A	HLA-DRB6	HLA-DPB2
	Macrophages M1	CD4+ central memory T-cells	CD8+ central memory T-cells	Exhausted/HS CD8+ T cells	HLA-B	HLA-DQA1	HLA-DMA
	Macrophages M2	CD4+ effector memory T-cells	CD8+ effector memory T-cells	Lymphocytes exhausted/cell cycle	HLA-C	HLA-DQB1	HLA-DMB
			GZMA		HLA-E	HLA-DQB2	HLA-DOA
			PRF1		HLA-F	HLA-DQA2	HLA-DOB
					HLA-G	HLA-DRA	HLA-DRA
					HLA-DRB1	HLA-DPA1	B2M
					HLA-DRB5	HLA-DPB1
