# Supplementary material for: A novel integrated approach to predicting cancer immunotherapy efficacy
Source: Oncogene. 2023 Apr 26;42(23):1913–25. doi: 10.1038/s41388-023-02670-1 (PMC10244162; doi:10.1038/s41388-023-02670-1)
Supplement: Supplementary file 4 — Supplementary Table3 [file 41388_2023_2670_MOESM4_ESM.xlsx]

## Sheet: Sheet1
Table S3. The results of multivariate linear regression analyses (stepwise regression).
TCGA-LUNG (training data)
	Estimate	Std Error	t value	Pr( >|t|)
(Intercept)	-0.7267	0.2326	-3.12	0.00186
Fusion NLS	0.0531	0.0268	1.98	0.04798
SNV NLS	0.1161	0.0259	4.48	8.7e-06
HLA/B2M mutation (Mut v.s. Wt)	-0.2039	0.1216	-1.68	0.09396
CD80	-0.2307	0.0665	-3.47	0.00055
TAN	0.0754	0.0349	2.16	0.03102
CAFs	-0.2857	0.0414	-6.9	1.2e-11
Tregs	0.0697	0.0494	1.41	0.1589
TAMs	-0.0831	0.0317	-2.62	0.00902
CD4-effector	-0.1647	0.0391	-4.21	2.8e-05
Sex (Male v.s. female)	0.3225	0.0705	4.57	5.7e-06
Purity	0.3811	0.2139	1.78	0.07519
TCGA-SKCM (training data)
	Estimate	Std Error	t value	Pr( >|t|)
(Intercept)	-2.0173	0.2814	-7.17	5.2e-12
Fusion NLS	0.0878	0.0325	2.7	0.0073
SNV NLS	0.1364	0.0257	5.3	2.2e-07
CD80	0.2796	0.1022	2.74	0.0066
CAFs	-0.086	0.0467	-1.84	0.0664
TAMs	-0.3757	0.0396	-9.48	0
CD4-effector	-0.2398	0.039	-6.14	2.4e-09
Purity	1.1008	0.2664	4.13	4.6e-05
